# Supplementary material for: The Relationship between Runs of Homozygosity and Inbreeding in Jersey Cattle under Selection
Source: PLoS One. 2015 Jul 8;10(7):e0129967. doi: 10.1371/journal.pone.0129967 (PMC4496098; doi:10.1371/journal.pone.0129967)
Supplement: S3 Table — The function of gene is annotated using Enrichr. Genes annotated by KEGG database (www.kegg.org) are summarized in Excel file. (XLSX) [file pone.0129967.s003.xlsx]

## Sheet: Table S3
Table S3. Genes in the regions encompassing associations between ROH and DPR.
Term	Genes	Chromosomes
HSA01430 CELL COMMUNICATION	COL4A2;COL4A1;GJB6;COL11A1;GJB2;GJA3	12;12;12;3;12;12
HSA04512 ECM RECEPTOR INTERACTION	COL4A2;COL4A1;COL11A1	12;12;3
HSA04510 FOCAL ADHESION	COL4A2;COL4A1;COL11A1	12;12;3
HSA00564 GLYCEROPHOSPHOLIPID METABOLISM	ESCO2	8
HSA05218 MELANOMA	FGF9	12
HSA05222 SMALL CELL LUNG CANCER	COL4A2;COL4A1	12;12
HSA00190 OXIDATIVE PHOSPHORYLATION	NDUFB6;ATP12A	8;12
HSA04910 INSULIN SIGNALING PATHWAY	IRS2	12
HSA04514 CELL ADHESION MOLECULES	VCAM1	3
HSA00903 LIMONENE AND PINENE DEGRADATION	ESCO2	8
HSA00624 1 AND 2 METHYLNAPHTHALENE DEGRADATION	ESCO2	8
HSA00632 BENZOATE DEGRADATION VIA COA LIGATION	ESCO2	8
HSA04810 REGULATION OF ACTIN CYTOSKELETON	FGF9	12
HSA00960 ALKALOID BIOSYNTHESIS II	ESCO2	8
HSA00642 ETHYLBENZENE DEGRADATION	ESCO2	8
HSA00720 REDUCTIVE CARBOXYLATE CYCLE	ACO1	8
HSA00534 HEPARAN SULFATE BIOSYNTHESIS	EXTL2	3
HSA00350 TYROSINE METABOLISM	ESCO2	8
HSA04010 MAPK SIGNALING PATHWAY	FGF9	12
HSA00630 GLYOXYLATE AND DICARBOXYLATE METABOLISM	ACO1	8
HSA04920 ADIPOCYTOKINE SIGNALING PATHWAY	IRS2	12
HSA00280 VALINE LEUCINE AND ISOLEUCINE DEGRADATION	DBT	3
HSA00360 PHENYLALANINE METABOLISM	ESCO2	8
HSA04930 TYPE II DIABETES MELLITUS	IRS2	12
HSA04110 CELL CYCLE	CDC14A	3
HSA00020 CITRATE CYCLE	ACO1	8
HSA00500 STARCH AND SUCROSE METABOLISM	AGL	3
HSA04060 CYTOKINE CYTOKINE RECEPTOR INTERACTION	TNFRSF19	12
HSA04670 LEUKOCYTE TRANSENDOTHELIAL MIGRATION	VCAM1	3
HSA01030 GLYCAN STRUCTURES BIOSYNTHESIS 1	EXTL2	3
