# Supplementary material for: The Relationship between Runs of Homozygosity and Inbreeding in Jersey Cattle under Selection
Source: PLoS One. 2015 Jul 8;10(7):e0129967. doi: 10.1371/journal.pone.0129967 (PMC4496098; doi:10.1371/journal.pone.0129967)
Supplement: S4 Table — The function of gene is annotated using Enrichr. Genes annotated by KEGG database (www.kegg.org) are summarized in Excel file. (XLSX) [file pone.0129967.s004.xlsx]

## Sheet: Table S4
Table S4. Genes in the regions encompassing associations between ROH and SCS.
Term	Genes	Chromosomes
HSA00363 BISPHENOL A DEGRADATION	PON1;PON2;PON3	4;4;4
HSA00361 GAMMA HEXACHLOROCYCLOHEXANE DEGRADATION	PON1;PON2;PON3	4;4;4
HSA04512 ECM RECEPTOR INTERACTION	CD47;COL1A2;COL11A1	1;4;3
HSA00280 VALINE LEUCINE AND ISOLEUCINE DEGRADATION	DBT;PCCB	3;1
HSA05220 CHRONIC MYELOID LEUKEMIA	CBLB;CDK6	1;4
HSA04012 ERBB SIGNALING PATHWAY	CBLB;NCK1	1;1
HSA04660 T CELL RECEPTOR SIGNALING PATHWAY	CBLB;NCK1	1;1
HSA04110 CELL CYCLE	CDC14A;CDK6	3;4
HSA04360 AXON GUIDANCE	NCK1;EPHB1	1;1
HSA01430 CELL COMMUNICATION	COL1A2;COL11A1	4;3
HSA04510 FOCAL ADHESION	COL1A2;COL11A1	4;3
HSA00640 PROPANOATE METABOLISM	PCCB	1
HSA05040 HUNTINGTONS DISEASE	IFT57	1
HSA05130 PATHOGENIC ESCHERICHIA COLI INFECTION EHEC	NCK1	1
HSA05223 NON SMALL CELL LUNG CANCER	CDK6	4
HSA00100 BIOSYNTHESIS OF STEROIDS	CYP51A1	4
HSA00534 HEPARAN SULFATE BIOSYNTHESIS	EXTL2	3
HSA05131 PATHOGENIC ESCHERICHIA COLI INFECTION EPEC	NCK1	1
HSA05214 GLIOMA	CDK6	4
HSA05217 BASAL CELL CARCINOMA	FZD1	4
HSA05218 MELANOMA	CDK6	4
HSA05212 PANCREATIC CANCER	CDK6	4
HSA05210 COLORECTAL CANCER	FZD1	4
HSA00500 STARCH AND SUCROSE METABOLISM	AGL	3
HSA04115 P53 SIGNALING PATHWAY	CDK6	4
HSA04916 MELANOGENESIS	FZD1	4
HSA04130 SNARE INTERACTIONS IN VESICULAR TRANSPORT	BET1	4
HSA05222 SMALL CELL LUNG CANCER	CDK6	4
HSA04670 LEUKOCYTE TRANSENDOTHELIAL MIGRATION	VCAM1	3
HSA01030 GLYCAN STRUCTURES BIOSYNTHESIS 1	EXTL2	3
HSA04910 INSULIN SIGNALING PATHWAY	CBLB	1
HSA04514 CELL ADHESION MOLECULES	VCAM1	3
HSA04530 TIGHT JUNCTION	PPP2R3A	1
HSA04310 WNT SIGNALING PATHWAY	FZD1	4
HSA04630 JAK STAT SIGNALING PATHWAY	CBLB	1
HSA04080 NEUROACTIVE LIGAND RECEPTOR INTERACTION	CALCR	4
HSA04010 MAPK SIGNALING PATHWAY	RASGRF1	21
